# Supplementary material for: Translation Initiation Control of RNase E-Mediated Decay of Polycistronic gal mRNA
Source: Front Mol Biosci. 2020 Nov 6;7:586413. doi: 10.3389/fmolb.2020.586413 (PMC7681074; doi:10.3389/fmolb.2020.586413)
Supplement: Supplementary Figure 4 — Search of Salmonella operon harboring the 5′ end of mRNA at cistron boundaries. [file Data_Sheet_1.xlsx]

## Sheet: Supplementary Figure 4
Translation initiation control of RNase E-mediated decay of polycistronic galmRNA Jeon et al.
Supplementary Figure 4 Salmonellaoperons harboring RNase E cleaved 5'end of mRNA
Operon ID	Cistron Number	Cistron name	Schematic presentation of the operons with RNase E-cleavage site indicated with red downward arrow
967332	2	SL1344_0097(hepA); SL1344_0096(rluA);
967355	2	SL1344_0204(clcA); SL1344_0205(-);
967359	2	SL1344_0226(ompH); SL1344_0227(lpxD);
967368	2	SL1344_0267(sciH); SL1344_0268(sciI);
967375	2	SL1344_0317(proB); SL1344_0318(proA);
967392	2	SL1344_0404(-); SL1344_0405(-);
967398	2	SL1344_0428(apbA); SL1344_0427(thiJ);
967405	2	SL1344_0467(-); SL1344_0466(hha);
967433	2	SL1344_0593(-); SL1344_0592(-);
967442	2	SL1344_0656(-); SL1344_0655(lnt);
967447	2	SL1344_0679(seqA); SL1344_0680(pgm);
967455	2	SL1344_0718(sucA); SL1344_0719(sucB);
967456	2	SL1344_0720(sucC); SL1344_0721(sucD);
967467	2	SL1344_0764(hutI); SL1344_0765(hutG);
967476	2	SL1344_0804(glnP); SL1344_0803(glnQ);
967482	2	SL1344_0841(ybjG); SL1344_0840(deoR);
967495	2	SL1344_0899(lolA); SL1344_0900(-);
967497	2	SL1344_0911(focA); SL1344_0910(pflB);
967501	2	SL1344_0933(-); SL1344_0934(-);
967527	2	SL1344_1058(wrbA); SL1344_1057(-);
967533	2	SL1344_1087(mdoG); SL1344_1088(mdoH);
967538	2	SL1344_1109(flgM); SL1344_1108(flgN);
967540	2	SL1344_1127(-); SL1344_1128(rpl32);
967547	2	SL1344_1169(phoP); SL1344_1168(phoQ);
967550	2	SL1344_1218(-); SL1344_1217(-);
967554	2	SL1344_1226(-); SL1344_1227(-);
967560	2	SL1344_1251(celF); SL1344_1252(-);
967565	2	SL1344_1278(-); SL1344_1279(-);
967566	2	SL1344_1286(-); SL1344_1285(-);
967595	2	SL1344_1433(-); SL1344_1432(speG);
967600	2	SL1344_1469(-); SL1344_1470(-);
967616	2	SL1344_1554(-); SL1344_1553(-);
967619	2	SL1344_1571(hrpA); SL1344_1570(-);
967622	2	SL1344_1615(-); SL1344_1614(-);
967626	2	SL1344_1641(-); SL1344_1640(-);
967635	2	SL1344_1686(-); SL1344_1687(purU);
967637	2	SL1344_1694(narX); SL1344_1695(narL);
967642	2	SL1344_1731(dadA); SL1344_1730(alr);
967649	2	SL1344_1767(-); SL1344_1766(cspC);
967657	2	SL1344_1825(yebL); SL1344_1824(-);
967658	2	SL1344_1826(znuC); SL1344_1827(yebI);
967667	2	SL1344_1863(otsB); SL1344_1862(otsA);
967670	2	SL1344_1885(fliA); SL1344_1884(fliZ);
967705	2	SL1344_2119(-); SL1344_2120(-);
967712	2	SL1344_2161(sanA); SL1344_2162(-);
967716	2	SL1344_2173(sdaC); SL1344_2172(-);
967721	2	SL1344_2199(yejD); SL1344_2198(bcr);
967740	2	SL1344_2281(-); SL1344_2280(-);
967761	2	SL1344_2401(-); SL1344_2402(-);
967774	2	SL1344_2457(-); SL1344_2458(-);
967783	2	SL1344_2494(-); SL1344_2493(pbpC);
967791	2	SL1344_2537(-); SL1344_2538(-);
967793	2	SL1344_2545(lepA); SL1344_2544(lepB);
967806	2	SL1344_2622(rluD); SL1344_2621(-);
967847	2	SL1344_2817(srlR); SL1344_2818(gutQ);
967870	2	SL1344_2932(pyrG); SL1344_2931(eno);
967872	2	SL1344_2938(rumA); SL1344_2937(relA);
967884	2	SL1344_2988(aas); SL1344_2987(ygeD);
967885	2	SL1344_2989(galR); SL1344_2990(-);
967892	2	SL1344_3031(gcvT); SL1344_3030(gcvH);
967894	2	SL1344_3046(epd); SL1344_3045(pgk);
967924	2	SL1344_3202(-); SL1344_3203(-);
967939	2	SL1344_3280(-); SL1344_3279(murA);
967949	2	SL1344_3320(degQ); SL1344_3321(degS);
967952	2	SL1344_3330(-); SL1344_3329(-);
967975	2	SL1344_3454(aroK); SL1344_3453(aroB);
967999	2	SL1344_3565(-); SL1344_3564(dcuB);
968023	2	SL1344_3696(dfp); SL1344_3697(dut);
968045	2	SL1344_3805(dnaA); SL1344_3804(dnaN);
968049	2	SL1344_3816(-); SL1344_3817(-);
968058	2	SL1344_3864(ilvD); SL1344_3865(ilvA);
968097	2	SL1344_4061(-); SL1344_4062(-);
968100	2	SL1344_4076(yijC); SL1344_4077(yijD);
968103	2	SL1344_4086(secE); SL1344_4087(nusG);
968110	2	SL1344_4112(hydH); SL1344_4113(hydG);
968122	2	SL1344_4170(ubiC); SL1344_4171(ubiA);
968141	2	SL1344_4285(psd); SL1344_4284(yjeP);
968163	2	SL1344_4406(holC); SL1344_4405(valS);
968181	2	SL1344_4490(-); SL1344_4491(-);
968183	2	SL1344_4495(deoA); SL1344_4496(deoB);
968188	2	SL1344_4514(creA); SL1344_4515(creB);
967340	3	SL1344_0140(coaE); SL1344_0139(-); SL1344_0138(-);
967349	3	SL1344_0183(panB); SL1344_0182(panC); SL1344_0181(panD);
967374	3	SL1344_0313(gpt); SL1344_0314(-); SL1344_0315(crl);
967385	3	SL1344_0364(prpC); SL1344_0365(prpD); SL1344_0366(prpE);
967431	3	SL1344_0580(fepD); SL1344_0579(fepG); SL1344_0578(fepC);
967459	3	SL1344_0730(tolB); SL1344_0731(pal); SL1344_0732(ybgF);
967466	3	SL1344_0758(modA); SL1344_0759(modB); SL1344_0760(modC);
967494	3	SL1344_0895(cydD); SL1344_0894(cydC); SL1344_0893(aat);
967530	3	SL1344_1079(csgD); SL1344_1078(csgE); SL1344_1077(csgF);
967537	3	SL1344_1104(rimJ); SL1344_1105(-); SL1344_1106(mviM);
967559	3	SL1344_1248(celB); SL1344_1249(celC); SL1344_1250(celD);
967563	3	SL1344_1271(pheS); SL1344_1272(pheT); SL1344_1273(himA);
967570	3	SL1344_1299(-); SL1344_1300(-); SL1344_1301(-);
967584	3	SL1344_1369(-); SL1344_1368(nemA); SL1344_1367(gloA);
967585	3	SL1344_1370(-); SL1344_1371(-); SL1344_1372(sodC);
967597	3	SL1344_1450(marR); SL1344_1449(marA); SL1344_1448(marB);
967609	3	SL1344_1524(srfA); SL1344_1525(srfB); SL1344_1526(srfC);
967628	3	SL1344_1653(trpH); SL1344_1652(-); SL1344_1651(-);
967643	3	SL1344_1741(-); SL1344_1740(-); SL1344_1739(-);
967644	3	SL1344_1742(minC); SL1344_1743(minD); SL1344_1744(minE);
967653	3	SL1344_1809(-); SL1344_1808(-); SL1344_1807(-);
967655	3	SL1344_1816(-); SL1344_1815(yebF); SL1344_1814(-);
967671	3	SL1344_1889(fliD); SL1344_1890(fliS); SL1344_1891(fliT);
967706	3	SL1344_2124(thiM); SL1344_2123(thiD); SL1344_2122(-);
967708	3	SL1344_2137(yehU); SL1344_2136(yehT); SL1344_2135(-);
967747	3	SL1344_2322(hisQ); SL1344_2321(hisM); SL1344_2320(hisP);
967750	3	SL1344_2335(accD); SL1344_2334(folC); SL1344_2333(dedD);
967758	3	SL1344_2394(ptsH); SL1344_2395(ptsI); SL1344_2396(crr);
967770	3	SL1344_2445(-); SL1344_2446(dapE); SL1344_2447(-);
967785	3	SL1344_2505(iscS); SL1344_2504(nifU); SL1344_2503(-);
967842	3	SL1344_2794(proV); SL1344_2795(proW); SL1344_2796(proX);
967874	3	SL1344_2946(-); SL1344_2945(yqcB); SL1344_2944(-);
967880	3	SL1344_2973(ptr); SL1344_2972(recB); SL1344_2971(recD);
967893	3	SL1344_3034(pepP); SL1344_3033(visB); SL1344_3032(visC);
967942	3	SL1344_3294(ptsN); SL1344_3295(-); SL1344_3296(ptsO);
967968	3	SL1344_3425(yheR); SL1344_3424(kefB); SL1344_3423(-);
967993	3	SL1344_3536(ftsY); SL1344_3535(ftsE); SL1344_3534(ftsX);
968033	3	SL1344_3751(-); SL1344_3750(-); SL1344_3749(-);
968034	3	SL1344_3756(uhpA); SL1344_3755(uhpB); SL1344_3754(uhpC);
968038	3	SL1344_3773(-); SL1344_3772(-); SL1344_3771(-);
968052	3	SL1344_3839(atpI); SL1344_3838(atpB); SL1344_3837(atpE);
968093	3	SL1344_4042(ftsN); SL1344_4041(hslV); SL1344_4040(hslU);
968096	3	SL1344_4060(-); SL1344_4059(talC); SL1344_4058(gldA);
968098	3	SL1344_4063(pflD); SL1344_4064(-); SL1344_4065(-);
968112	3	SL1344_4118(aceB); SL1344_4119(aceA); SL1344_4120(aceK);
968145	3	SL1344_4300(-); SL1344_4301(rnr); SL1344_4302(yjfH);
968150	3	SL1344_4342(ytfM); SL1344_4343(ytfN); SL1344_4344(-);
967310	4	SL1344_0001(thrL); SL1344_0002(thrA); SL1344_0003(thrB); SL1344_0004(thrC);
967320	4	SL1344_0045(-); SL1344_0046(ribF); SL1344_0047(ileS); SL1344_0048(lspA);
967391	4	SL1344_0400(tgt); SL1344_0401(yajC); SL1344_0402(secD); SL1344_0403(secF);
967393	4	SL1344_0409(-); SL1344_0410(ribD); SL1344_0411(ribH); SL1344_0412(nusB);
967408	4	SL1344_0476(apt); SL1344_0477(dnaX); SL1344_0478(-); SL1344_0479(recR);
967420	4	SL1344_0529(ppiB); SL1344_0528(-); SL1344_0527(purE); SL1344_0526(purK);
967438	4	SL1344_0636(leuS); SL1344_0635(rlpB); SL1344_0634(holA); SL1344_0633(-);
967444	4	SL1344_0666(nagB); SL1344_0665(nagA); SL1344_0664(nagC); SL1344_0663(nagD);
967450	4	SL1344_0692(-); SL1344_0693(-); SL1344_0694(-); SL1344_0695(-);
967454	4	SL1344_0714(sdhC); SL1344_0715(sdhD); SL1344_0716(sdhA); SL1344_0717(sdhB);
967458	4	SL1344_0726(-); SL1344_0727(tolQ); SL1344_0728(tolR); SL1344_0729(tolA);
967464	4	SL1344_0753(galE); SL1344_0752(galT); SL1344_0751(galK); SL1344_0750(galM);
967470	4	SL1344_0771(bioB); SL1344_0772(bioF); SL1344_0773(bioC); SL1344_0774(bioD);
967486	4	SL1344_0867(artP); SL1344_0866(artI); SL1344_0865(artQ); SL1344_0864(artM);
967488	4	SL1344_0874(poxB); SL1344_0873(ybjU); SL1344_0872(-); SL1344_0871(-);
967523	4	SL1344_1040(hpaG); SL1344_1041(hpcC); SL1344_1042(hpcB); SL1344_1043(hpcD);
967541	4	SL1344_1129(plsX); SL1344_1130(fabH); SL1344_1131(fabD); SL1344_1132(fabG);
967633	4	SL1344_1676(oppB); SL1344_1675(oppC); SL1344_1674(oppD); SL1344_1673(oppF);
967647	4	SL1344_1759(gptB); SL1344_1760(manY); SL1344_1761(manZ); SL1344_1762(-);
967664	4	SL1344_1853(cheR); SL1344_1852(cheB); SL1344_1851(cheY); SL1344_1850(cheZ);
967665	4	SL1344_1858(motA); SL1344_1857(motB); SL1344_1856(cheA); SL1344_1855(cheW);
967751	4	SL1344_2339(pdxB); SL1344_2338(usg); SL1344_2337(truA); SL1344_2336(dedA);
967803	4	SL1344_2604(rpoE); SL1344_2603(rseA); SL1344_2602(rseB); SL1344_2601(rseC);
967837	4	SL1344_2773(csiD); SL1344_2774(ygaF); SL1344_2775(gabD); SL1344_2776(gabT);
967867	4	SL1344_2914(cysD); SL1344_2913(cysN); SL1344_2912(cysC); SL1344_2911(-);
967896	4	SL1344_3059(-); SL1344_3058(-); SL1344_3057(-); SL1344_3056(-);
967902	4	SL1344_3094(citE); SL1344_3093(-); SL1344_3092(-); SL1344_3091(-);
967915	4	SL1344_3151(-); SL1344_3152(-); SL1344_3153(-); SL1344_3154(-);
967966	4	SL1344_3415(rpsL); SL1344_3414(rpsG); SL1344_3413(fusA); SL1344_3412(tuf);
967974	4	SL1344_3451(dam); SL1344_3450(rpe); SL1344_3449(gph); SL1344_3448(trpS);
968055	4	SL1344_3848(rbsD); SL1344_3849(rbsA); SL1344_3850(rbsC); SL1344_3851(rbsB);
968071	4	SL1344_3937(pepQ); SL1344_3938(-); SL1344_3939(trkH); SL1344_3940(hemG);
968078	4	SL1344_3972(yihX); SL1344_3973(rbn); SL1344_3974(-); SL1344_3975(yiiD);
967399	5	SL1344_0437(cyoA); SL1344_0436(cyoB); SL1344_0435(cyoC); SL1344_0434(cyoD); SL1344_0433(cyoE);
967437	5	SL1344_0630(-); SL1344_0629(-); SL1344_0628(mrdA); SL1344_0627(mrdB); SL1344_0626(rlpA);
967441	5	SL1344_0653(gltJ); SL1344_0652(gltK); SL1344_0651(gltL); SL1344_0650(ybeK); SL1344_0649(-);
967474	5	SL1344_0795(ybiH); SL1344_0794(-); SL1344_0793(ybhF); SL1344_0792(-); SL1344_0791(-);
967480	5	SL1344_0823(ybiK); SL1344_0824(-); SL1344_0825(yliB); SL1344_0826(yliC); SL1344_0827(yliD);
967510	5	SL1344_0973(-); SL1344_0974(-); SL1344_0975(-); SL1344_0976(-); SL1344_0977(-);
967661	5	SL1344_1837(yecD); SL1344_1838(-); SL1344_1839(-); SL1344_1840(-); SL1344_1841(-);
967695	5	SL1344_2063(rfbU); SL1344_2062(rfbN); SL1344_2061(cpsB2); SL1344_2060(rfbK); SL1344_2059(rfbP);
967739	5	SL1344_2278(menD); SL1344_2277(-); SL1344_2276(menB); SL1344_2275(menC); SL1344_2274(menE);
967792	5	SL1344_2543(rnc); SL1344_2542(era); SL1344_2541(recO); SL1344_2540(pdxJ); SL1344_2539(acpS);
967846	5	SL1344_2812(srlA); SL1344_2813(srlE); SL1344_2814(srlB); SL1344_2815(gutD); SL1344_2816(gutM);
967858	5	SL1344_2873(invC); SL1344_2872(invI); SL1344_2871(invJ); SL1344_2870(spaO); SL1344_2869(spaP);
967916	5	SL1344_3159(-); SL1344_3158(-); SL1344_3157(icc); SL1344_3156(-); SL1344_3155(parE);
967963	5	SL1344_3385(rpsM); SL1344_3384(rpsK); SL1344_3383(rpsD); SL1344_3382(pez); SL1344_3381(rplQ);
968015	5	SL1344_3669(-); SL1344_3668(grxC); SL1344_3667(secB); SL1344_3666(gpsA); SL1344_3665(cysE);
968025	5	SL1344_3706(gmk); SL1344_3707(rpoZ); SL1344_3708(spoT); SL1344_3709(spoU); SL1344_3710(recG);
968042	5	SL1344_3797(dgoR); SL1344_3796(dgoK); SL1344_3795(dgoA); SL1344_3794(dgoA); SL1344_3793(dgoT);
968063	5	SL1344_3900(-); SL1344_3901(dapF); SL1344_3902(-); SL1344_3903(xerC); SL1344_3904(-);
968142	5	SL1344_4290(-); SL1344_4291(-); SL1344_4292(amiB); SL1344_4293(mutL); SL1344_4294(miaA);
967331	6	SL1344_0094(imp); SL1344_0093(surA); SL1344_0092(pdxA); SL1344_0091(ksgA); SL1344_0090(apaG); SL1344_0089(apaH);
967338	6	SL1344_0129(murC); SL1344_0130(ddl); SL1344_0131(ftsQ); SL1344_0132(ftsA); SL1344_0133(ftsZ); SL1344_0134(lpxC);
967360	6	SL1344_0228(fabZ); SL1344_0229(lpxA); SL1344_0230(lpxB); SL1344_0231(rnhB); SL1344_0232(dnaE); SL1344_0233(accA);
967499	6	SL1344_0920(ycaI); SL1344_0921(msbA); SL1344_0922(lpxK); SL1344_0923(-); SL1344_0924(-); SL1344_0925(kdsB);
967543	6	SL1344_1142(-); SL1344_1143(-); SL1344_1144(-); SL1344_1145(-); SL1344_1146(nagZ); SL1344_1147(-);
967571	6	SL1344_1303(-); SL1344_1304(-); SL1344_1305(-); SL1344_1306(-); SL1344_1307(-); SL1344_1308(-);
967638	6	SL1344_1705(hemA); SL1344_1704(prfA); SL1344_1703(hemK); SL1344_1702(-); SL1344_1701(-); SL1344_1700(kdsA);
967673	6	SL1344_1898(fliF); SL1344_1899(fliG); SL1344_1900(fliH); SL1344_1901(fliI); SL1344_1902(fliJ); SL1344_1903(fliK);
967688	6	SL1344_1971(-); SL1344_1972(-); SL1344_1973(-); SL1344_1974(-); SL1344_1975(-); SL1344_1976(-);
967753	6	SL1344_2354(-); SL1344_2353(aroC); SL1344_2352(mepA); SL1344_2351(yfcA); SL1344_2350(-); SL1344_2349(-);
967866	6	SL1344_2910(ftsB); SL1344_2909(ispD); SL1344_2908(ispF); SL1344_2907(truD); SL1344_2906(surE); SL1344_2905(pcm);
967960	6	SL1344_3372(-); SL1344_3371(smg); SL1344_3370(-); SL1344_3369(-); SL1344_3368(aroE); SL1344_3367(-);
968001	6	SL1344_3586(-); SL1344_3585(-); SL1344_3584(yhjO); SL1344_3583(yhjN); SL1344_3582(yhjM); SL1344_3581(yhjL);
968051	6	SL1344_3836(atpF); SL1344_3835(atpH); SL1344_3834(atpA); SL1344_3833(atpG); SL1344_3832(atpD); SL1344_3831(atpC);
968060	6	SL1344_3877(rfe); SL1344_3878(-); SL1344_3879(rffE); SL1344_3880(rffD); SL1344_3881(rffG); SL1344_3882(-);
968061	6	SL1344_3883(rffC); SL1344_3884(rffA); SL1344_3885(-); SL1344_3886(-); SL1344_3887(rffT); SL1344_3888(rffM);
967589	7	SL1344_1391(rnfA); SL1344_1390(rnfB); SL1344_1389(rnfC); SL1344_1388(rnfD); SL1344_1387(rnfG); SL1344_1386(rnfE); SL1344_1385(nth);
967674	7	SL1344_1904(fliL); SL1344_1905(fliM); SL1344_1906(fliN); SL1344_1907(fliO); SL1344_1908(fliP); SL1344_1909(fliQ); SL1344_1910(fliR);
968010	7	SL1344_3636(yiaM); SL1344_3637(yiaN); SL1344_3638(yiaO); SL1344_3639(lyxK); SL1344_3640(sgbH); SL1344_3641(sgbU); SL1344_3642(sgbE);
967941	8	SL1344_3286(-); SL1344_3287(-); SL1344_3288(-); SL1344_3289(-); SL1344_3290(-); SL1344_3291(-); SL1344_3292(rpoN); SL1344_3293(-);
967599	9	SL1344_1468(hyaA2); SL1344_1467(hyaB2); SL1344_1466(hyaC2); SL1344_1465(hyaD2); SL1344_1464(-); SL1344_1463(hyaE2); SL1344_1462(hyaF2); SL1344_1461(-); SL1344_1460(hypA);
967697	9	SL1344_2074(rfbB); SL1344_2073(rfbD); SL1344_2072(rfbA); SL1344_2071(rfbC); SL1344_2070(rfbI); SL1344_2069(rfbF); SL1344_2068(rfbG); SL1344_2067(rfbH); SL1344_2066(rfbJ);
968157	9	SL1344_4370(-); SL1344_4371(-); SL1344_4372(-); SL1344_4373(-); SL1344_4374(-); SL1344_4375(-); SL1344_4376(-); SL1344_4377(-); SL1344_4378(-);
967337	10	SL1344_0119(mraZ); SL1344_0120(mraW); SL1344_0121(ftsL); SL1344_0122(ftsI); SL1344_0123(murE); SL1344_0124(murF); SL1344_0125(mraY); SL1344_0126(murD); SL1344_0127(ftsW); SL1344_0128(murG);
967679	10	SL1344_1938(-); SL1344_1937(-); SL1344_1936(-); SL1344_1935(-); SL1344_1934(-); SL1344_1933(-); SL1344_1932(-); SL1344_1931(-); SL1344_1930(-); SL1344_1929(-);
967539	11	SL1344_1111(flgB); SL1344_1112(flgC); SL1344_1113(flgD); SL1344_1114(flgE); SL1344_1115(flgF); SL1344_1116(flgG); SL1344_1117(flgH); SL1344_1118(flgI); SL1344_1119(flgJ); SL1344_1120(flgK); SL1344_1121(flgL);
967742	11	SL1344_2297(nuoA); SL1344_2296(nuoB); SL1344_2295(nuoC); SL1344_2294(nuoE); SL1344_2293(nuoF); SL1344_2292(nuoG); SL1344_2291(nuoH); SL1344_2290(nuoI); SL1344_2289(nuoJ); SL1344_2288(nuoK); SL1344_2287(nuoL);
967795	11	SL1344_2562(-); SL1344_2561(-); SL1344_2560(-); SL1344_2559(-); SL1344_2558(-); SL1344_2557(-); SL1344_2556(-); SL1344_2555(-); SL1344_2554(-); SL1344_2553(-); SL1344_2552A(-);
967965	11	SL1344_3408(rpsJ); SL1344_3407(rplC); SL1344_3406(rplD); SL1344_3405(rplW); SL1344_3404(rplB); SL1344_3403(rpsS); SL1344_3402(rplV); SL1344_3401(rpsC); SL1344_3400(rplP); SL1344_3399(rpmC); SL1344_3398(rpsQ);
967964	12	SL1344_3397(rplN); SL1344_3396(rplX); SL1344_3395(rplE); SL1344_3394(rpsN); SL1344_3393(rpsH); SL1344_3392(rplF); SL1344_3391(rl18); SL1344_3390(rpsE); SL1344_3389(rpmD); SL1344_3388(rplO); SL1344_3387(prlA); SL1344_3386(rpmJ);
967691	20	SL1344_2015(pduB); SL1344_2016(dhaB); SL1344_2017(pduD); SL1344_2018(pduE); SL1344_2019(pduG); SL1344_2020(pduH); SL1344_2021(pduJ); SL1344_2022(pduK); SL1344_2023(pduL); SL1344_2024(pduM); SL1344_2025(pduN); SL1344_2026(pduO); SL1344_2027(pduP); SL1344_2028(pduQ); SL1344_2029(pduS); SL1344_2030(pduT); SL1344_2031(pduU); SL1344_2032(pduV); SL1344_2033(pduW); SL1344_2034(pduX);
967690	21	SL1344_2011(cbiA); SL1344_2010(cbiB); SL1344_2009(cbiC); SL1344_2008(cbiD); SL1344_2007(cbiE); SL1344_2006(cbiT); SL1344_2005(cbiF); SL1344_2004(cbiG); SL1344_2003(cbiH); SL1344_2002(cbiJ); SL1344_2001(cbiK); SL1344_2000(cbiL); SL1344_1999(cbiM); SL1344_1998(cbiN); SL1344_1997(cbiQ); SL1344_1996(cbiO); SL1344_1995(cbiP); SL1344_1994(cobU); SL1344_1993(cobS); SL1344_1992(cobT); SL1344_1991(erfK);
